# Supplementary material for: Long-Term High-Fat Diet Consumption Induces Cognitive Decline Accompanied by Tau Hyper-Phosphorylation and Microglial Activation in Aging
Source: Nutrients. 2023 Jan 3;15(1):250. doi: 10.3390/nu15010250 (PMC9823602; doi:10.3390/nu15010250)
Supplement: Supplementary file 1 [file nutrients-15-00250-s001.zip]

Archive with 1 entries (1 files):
- nutrients-2079407-supplementary.pdf
